# Supplementary material for: Nationwide surveillance of antimicrobial susceptibility of 509 rapidly growing mycobacteria strains isolated from clinical specimens in Japan
Source: Sci Rep. 2021 Jun 9;11:12208. doi: 10.1038/s41598-021-91757-4 (PMC8190260; doi:10.1038/s41598-021-91757-4)
Supplement: Supplementary file 1 — Supplementary Information. [file 41598_2021_91757_MOESM1_ESM.xlsx]

## Sheet: TableS1
TableS1. List of primers for PCR and sequencing
Gene	Primer	sequence (5'-3')
hsp65 12	Tb11 (Forward)	ACCAACGATGGTGTGTCCAT
	Tb12 (Reverse)	CTTGTCGAACCGCATACCCT
rpoB 13	MycoF (Forward)	GGCAAGGTCACCCCGAAGGG
	MycoR (Reverse)	AGCGGCTGCTGGGTGATCATC
sodA 14	sodF (Forward)	ACATCTCGGGTCAGATCAACGAGC
	sodR (Reverse)	GACGTTCTTGTACTGCAGGTA
erm(41) 16	erm(41)f (Forward)	GACCGGGGCCTTCTTCGTGAT
	erm(41)r1 (Reverse)	GACTTCCCCGCACCGATTCC
rrl 18	rrl3-F (Forward)	CTTGGGTGAAGCGGAGAAT
	rrl3-R (Reverse)	CAACCGCCCCAGTTAAACTAC
rrs 5	rrs1-F (Forward)	ATGACGTCAAGTCATCATGCC
	rrs1-R (Reverse)	AGGTGATCCAGCCGCACCTTC
gyrA A	RGM-gyrA-91F	ATGCAGCGCAGCTACATCG
	RGM-gyrA-550R	GSATGTTGGTGGCCATRC
gyrB A	RGM-gyrB-1285F	CGCAAGAGYGCCACCGAYA
	RGM-gyrB-1579R	TCTTGTGRTAHCGCAGCTT
MAG PCR-based typing scheme 15
MAB_4751	Forward	CCCGCATGCAGCTGGCCGCGCA
	Reverse	GCGCCAGTGGTGGGGCCACCCGT
MAB_2396	Forward	AGGCGGCCACCGACGTCGCGATGGA
	Reverse	TGCGCCCGCCCAGCGCGTATCCG
MAB_2697c	Forward	GACTCCGGTGGCCGCGGCGA
	Reverse	GCCGGAGCGCTGGGTGGGCT
MAB_4792	Forward	GCGGTGACGACCGCGGGGGCGAT
	Reverse	TCGGGGCAGGCCAGGGCGCCTA
A: These primers are newly designed by us.

## Sheet: TableS2
TableS2. Antimicrobial susceptibility of other rare RGM species
	%Suceptibility (number)
	M. septicum (n=5)				M. mucogenicum (n=4)
Antimicrobial agent	S	I	R		S	I	R
linezolid	80 (4/5)	20 (1/5)	0 (0/5)		100 (4/4)	0 (0/4)	0 (0/4)
clarithromycin (ERT)	0 (0/5)	20 (1/5)	80 (4/5)		100 (4/4)	0 (0/4)	0 (0/4)
clarithromycin (LRT)	0 (0/5)	0 (0/5)	100 (5/5)		75 (3/4)	25 (1/4)	0 (0/4)
amikacin	100 (5/5)	0 (0/5)	0 (0/5)		100 (4/4)	0 (0/4)	0 (0/4)
tobramycin	0 (0/5)	20 (1/5)	80 (4/5)		0 (0/4)	0 (0/4)	100 (4/4)
imipenem	100 (5/5)	0 (0/5)	0 (0/5)		100 (4/4)	0 (0/4)	0 (0/4)
ciprofloxacin	80 (4/5)	0 (0/5)	20 (1/5)		50 (2/4)	25 (1/4)	25 (1/4)
moxifloxacin	100 (5/5)	0 (0/5)	0 (0/5)		75 (3/4)	25 (1/4)	0 (0/4)
cefoxitin	40 (2/5)	60 (3/5)	0 (0/5)		100 (4/4)	0 (0/4)	0 (0/4)
minocycline	0 (0/5)	0 (0/5)	100 (5/5)		0 (0/4)	0 (0/4)	100 (4/4)
ST	80 (4/5)		20 (1/5)		100 (4/4)		0 (0/4)
	MIC (mg/L)				MIC (mg/L)
	range	MIC50	MIC90		range	MIC50	MIC90
linezolid	2 to 16	8	16		1 to 4	2	4
clarithromycin (ERT)	4 to >32	32	>32		0.5	0.5	0.5
clarithromycin (LRT)	>32	>32	>32		1 to 4	1	4
azithromycin (ERT)	>32	>32	>32		2 to 8	4	8
azithromycin (LRT)	>32	>32	>32		8 to 32	16	32
arbekacin	<1 to 8	<1	8		2 to 8	2	8
amikacin	<1 to 16	<1	16		2 to 16	4	16
gentamycin	2 to 8	4	8		4 to 16	8	16
tobramycin	4 to >64	8	>64		8 to 32	8	32
imipenem	1 to 4	2	4		<0.5 to 2	1	2
doripenem	4 to 32	8	32		2 to 4	2	4
faropenem	4 to 16	16	16		2 to 4	2	4
levofloxacin	<0.5 to 16	1	16		1 to 4	1	4
sitafloxacin	0.06 to 0.5	0.12	0.5		0.12 to 0.25	0.12	0.25
ciprofloxacin	<0.12 to 4	0.25	4		1 to 4	1	4
moxifloxacin	0.12 to 1	0.25	1		0.5 to 2	1	2
cefmetazole	8 to 64	64	64		8 to 32	8	32
cefoxitin	16 to >64	64	64		8 to 16	8	16
ceftriaxone	>64	>64	>64		8 to >64	64	>64
cefepime	>32	>32	>32		16 to 32	16	32
ethanbutol	4 to 64	8	64		<1 to 128	<1	128
rifabutin	1 to> 8	2	>8		4 to> 8	8	>8
minocycline	8 to 32	32	32		8 to >32	>32	>32
tigecycline	0.12 to 1	0.25	1		0.5 to 2	0.5	2
AMPC/CVA	32/16 to 64/32	64/32	64/32		1/2 to 2/4	2/1	4/2
ST	<0.25/4.8 to 8/152	0.5/9.5	8/152		<0.25/4.8 to 0.5/9.5	<0.25/4.8	0.5/9.5
	%Suceptibility (number)
	M. wollynskii (n=3)				M. porcinum (n=3)
Antimicrobial agent	S	I	R		S	I	R
linezolid	100 (3/3)	0 (0/3)	0 (0/3)		67 (2/3)	0 (0/3)	33 (1/3)
clarithromycin (ERT)	0 (0/3)	0 (0/3)	100 (3/3)		0 (0/3)	33 (1/3)	67 (2/3)
clarithromycin (LRT)	0 (0/3)	0 (0/3)	100 (3/3)		0 (0/3)	0 (0/3)	100 (3/3)
amikacin	100 (3/3)	0 (0/3)	0 (0/3)		100 (3/3)	0 (0/3)	0 (0/3)
tobramycin	0 (0/3)	0 (0/3)	100 (3/3)		0 (0/3)	0 (0/3)	100 (3/3)
imipenem	0 (0/3)	67 (2/3)	33 (1/3)		100 (3/3)	0 (0/3)	0 (0/3)
ciprofloxacin	67 (2/3)	33 (1/3)	0 (0/3)		100 (3/3)	0 (0/3)	0 (0/3)
moxifloxacin	100 (3/3)	0 (0/3)	0 (0/3)		100 (3/3)	0 (0/3)	0 (0/3)
cefoxitin	0 (0/3)	100 (3/3)	0 (0/3)		67 (2/3)	33 (1/3)	0 (0/3)
minocycline	100 (3/3)	0 (0/3)	0 (0/3)		0 (0/3)	0 (0/3)	100 (3/3)
ST	0 (0/3)		100 (3/3)		100 (3/3)		0 (0/3)
	MIC (mg/L)				MIC (mg/L)
	range	MIC50	MIC90		range	MIC50	MIC90
linezolid	2 to 4	2	4		4 to 32	4	32
clarithromycin (ERT)	>32	>32	>32		4 to >32	8	>32
clarithromycin (LRT)	>32	>32	>32		>32	>32	>32
azithromycin (ERT)	>32	>32	>32		32 to >32	>32	>32
azithromycin (LRT)	>32	>32	>32		>32	>32	>32
arbekacin	8 to 16	16	16		1 to 2	1	2
amikacin	8 to 16	8	16		2 to 4	2	4
gentamycin	16 to 32	32	32		2 to 4	4	4
tobramycin	64 to >64	>64	>64		8	8	8
imipenem	16 to 64	16	64		1 to 4	4	4
doripenem	16	16	16		4 to 8	16	16
faropenem	32 to 64	64	64		8 to 16	8	8
levofloxacin	0.5 to 1	<0.5	1		1 to 4	1	4
sitafloxacin	0.12 to 0.25	0.12	0.25		0.12 to 0.5	0.25	0.5
ciprofloxacin	1 to 2	1	2		0.5 to 1	0.5	1
moxifloxacin	0.25 to 0.5	0.5	0.5		0.25	0.25	0.25
cefmetazole	16 to 64	32	64		4 to 32	8	32
cefoxitin	32 to 64	32	64		16 to 32	16	32
ceftriaxone	>64	>64	>64		>64	>64	>64
cefepime	>32	>32	>32		>32	>32	>32
ethanbutol	4 to 128	4	128		4 to 8	4	8
rifabutin	4	4	4		2 to 4	2	4
minocycline	<0.5 to 1	<0.5	1		8 to >32	>32	>32
tigecycline	0.12 to 1	0.25	1		0.12 to 1	0.5	1
AMPC/CVA	32/16 to >128/64	>128/64	>128/64		16/8 to 128/64	32/16	128/64
ST	4/76 to >8/152	>8/152	>8/152		2/38	2/38	2/38
	%Suceptibility (number) to
	M. senegalense (n=2)				M. goodii (n=2)
Antimicrobial agent	S	I	R		S	I	R
linezolid	50 (1/2)	0 (1/2)	50 (1/2)		100 (2/2)	0 (0/2)	0 (0/2)
clarithromycin (ERT)	50 (1/2)	0 (0/2)	50 (1/2)		0 (0/2)	0 (0/2)	100 (2/2)
clarithromycin (LRT)	50 (1/2)	0 (0/2)	50 (1/2)		0 (0/2)	0 (0/2)	100 (2/2)
amikacin	100 (2/2)	0 (0/2)	0 (0/2)		100 (2/2)	0 (0/2)	0 (0/2)
tobramycin	0 (0/2)	0 (0/2)	100 (2/2)		0 (0/2)	50 (1/2)	50 (1/2)
imipenem	50 (1/2)	0 (0/2)	50 (1/2)		100 (2/2)	0 (0/2)	0 (0/2)
ciprofloxacin	100 (2/2)	0 (0/2)	0 (0/2)		100 (2/2)	0 (0/2)	0 (0/2)
moxifloxacin	100 (2/2)	0 (0/2)	0 (0/2)		100 (2/2)	0 (0/2)	0 (0/2)
cefoxitin	50 (1/2)	50 (1/2)	0 (0/2)		50 (1/2)	50 (1/2)	0 (0/2)
minocycline	50 (1/2)	0 (0/2)	50 (1/2)		50 (1/2)	50 (1/2)	0 (0/2)
ST	50 (1/2)		50 (1/2)		100 (2/2)		0 (0/2)
	MIC (mg/L)				MIC (mg/L)
		MIC50	MIC90			MIC50	MIC90
linezolid		8	>64			1	8
clarithromycin (ERT)		1	>32			>32	>32
clarithromycin (LRT)		2	>32			>32	>32
azithromycin (ERT)		4	>32			>32	>32
azithromycin (LRT)		16	>32			>32	>32
arbekacin		<1	4			<1	<1
amikacin		<1	<1			<1	<1
gentamycin		4	4			2	8
tobramycin		8	16			4	16
imipenem		4	32			1	2
doripenem		4	32			2	8
faropenem		8	16			8	16
levofloxacin		2	8			<0.5	<0.5
sitafloxacin		0.12	0.12			0.06	0.25
ciprofloxacin		1	1			1	1
moxifloxacin		0.25	0.5			0.12	0.25
cefmetazole		8	16			16	32
cefoxitin		16	64			16	64
ceftriaxone		>64	>64			>64	>64
cefepime		>32	>32			>32	>32
ethanbutol		16	128			2	16
rifabutin		2	>8			2	>8
minocycline		<0.5	16			<0.5	2
tigecycline		1	8			0.5	0.5
AMPC/CVA		8/4	16/8			8/4	16/8
ST		2/38	4/76			<0.25/4.8	1/19
	%Suceptibility (number) to
	M. iranicum (n=2)
Antimicrobial agent	S	I	R
linezolid	100 (2/2)	0 (0/2)	0 (0/2)
clarithromycin (ERT)	100 (2/2)	0 (0/2)	0 (0/2)
clarithromycin (LRT)	100 (2/2)	0 (0/2)	0 (0/2)
amikacin	100 (2/2)	0 (0/2)	0 (0/2)
tobramycin	0 (0/2)	50 (1/2)	50 (1/2)
imipenem	100 (2/2)	0 (0/2)	0 (0/2)
ciprofloxacin	100 (2/2)	0 (0/2)	0 (0/2)
moxifloxacin	100 (2/2)	0 (0/2)	0 (0/2)
cefoxitin	100 (2/2)	0 (0/2)	0 (0/2)
minocycline	100 (2/2)	0 (0/2)	0 (0/2)
ST	100 (2/2)		0 (0/2)
	MIC (mg/L)
		MIC50	MIC90
linezolid		<1	8
clarithromycin (ERT)		<0.12	0.5
clarithromycin (LRT)		0.25	0.5
azithromycin (ERT)		0.25	0.5
azithromycin (LRT)		0.25	0.5
arbekacin		<1	64
amikacin		<1	8
gentamycin		4	8
tobramycin		4	16
imipenem		<0.5	1
doripenem		<1	2
faropenem		<1	2
levofloxacin		<0.5	<0.5
sitafloxacin		<0.03	0.06
ciprofloxacin		<0.12	<0.12
moxifloxacin		<0.06	<0.06
cefmetazole		<1	2
cefoxitin		4	8
ceftriaxone		4	8
cefepime		8	>32
ethanbutol		<1	2
rifabutin		0.5	>8
minocycline		<0.5	2
tigecycline		1	1
AMPC/CVA		0.5/0.25	1/0.5
ST		<0.25/4.8	<0.25/4.8
	M. canariasense	M. imunogenum	M. sphagni
Antimicrobial agent	(n=1)	(n=1)	(n=1)
linezolid	S	S	S
clarithromycin (ERT)	S	S	S
clarithromycin (LRT)	I	S	R
amikacin	S	I	S
tobramycin	S	R	S
imipenem	I	R	S
ciprofloxacin	S	R	S
moxifloxacin	S	R	S
cefoxitin	S	I	I
minocycline	I	I	I
ST	S	S	S
	MIC (mg/L)
linezolid	2	1	4
clarithromycin (ERT)	2	1	0.5
clarithromycin (LRT)	4	1	>32
azithromycin (ERT)	4	2	4
azithromycin (LRT)	32	8	>32
arbekacin	<1	32	1
amikacin	<1	32	<1
gentamycin	<1	32	<1
tobramycin	2	32	<0.5
imipenem	8	>64	<0.5
doripenem	2	128	<1
faropenem	4	>128	2
levofloxacin	1	>32	<0.5
sitafloxacin	0.12	2	0.12
ciprofloxacin	1	8	0.25
moxifloxacin	1	8	0.12
cefmetazole	16	64	8
cefoxitin	8	64	32
ceftriaxone	>64	>64	4
cefepime	>32	>32	1
ethanbutol	16	32	>128
rifabutin	1	4	0.5
minocycline	2	4	2
tigecycline	0.25	8	4
AMPC/CVA	64/32	>128/64	1/0.5
ST	2/38	2/38	<0.25/4.8

## Sheet: TableS3
Table S3. SNPs associated with erm(41) gene sequevar types identified in MAB
Sequevar	SNP at sequevar 1 base
	G8(Gly)	T28(Trp)	G66(Arg)	A120(Ala)	T159(Gly)	G168(Val)	A238(Ile)	G255(Leu)	G279(Arg)	A330(Ile)	T336(Ser)	T380(Gln)	C419(Pro)
type1	●	●	●	●	●	●	●	●	●	●	●	●	●
type2	●	C(Arg)	●	●	C	●	G(Val)	●	●	C	●	●	●
type3	●	C(Arg)	●	●	C	●	●	●	●	●	●	C(Pro)	●
type4	●	●	●	●	C	●	G(Val)	●	●	C	●	●	●
type5	C(Ala)	C(Arg)	●	●	C	●	●	●	●	●	●	C(Pro)	●
type6	●	●	●	●	C	●	G(Val)	A	T	C	C	●	●
type7	●	●	●	●	C	●	G(Val)	A	●	C	●	●	●
type8	●	●	●	●	●	C	●	●	●	●	●	●	●
type9	●	●	●	●	C	●	●	●	●	C	●	●	T(Leu)
type10	●	●	●	G	C	●	G(Val)	A	T	C	C	●	●
jpn1A	●	●	●	G	C	●	G(Val)	A	●	C	●	●	●
jpn2A	●	●	●	●	C	●	G(Val)	A	T	C	C	●	T(Leu)
A: jpn1 and jpn2 are new sequevars not reported in the past.
